# Supplementary material for: Identification and target prediction of miRNAs specifically expressed in rat neural tissue
Source: BMC Genomics. 2009 May 9;10:214. doi: 10.1186/1471-2164-10-214 (PMC2688525; doi:10.1186/1471-2164-10-214)
Supplement: Additional file 1 — List of p values of neural tissue-specific miRNAs. The average p values of 30 neural specific miRNAs in each specific-expressed tissue versus other tissues by Fisher's test. BS: brain stem; COR: cortex; DRG: dorsal root ganglion; HC: hippocampus; HT: hypothalamus; OB: olfactory bulb; SC: spinal cord. [file 1471-2164-10-214-S1.xls]

## Sheet: pvalue
	HC	OB	BS	COR	HT	SC	DRG
rno-let-7b		0.093586
rno-let-7	0.088581						0.0624795
rno-let-7c-1		0.091899	0.0954893			0.0885496
rno-let-7c-2	0.0607087	0.0877164
rno-mir-10a		0.0913209	0.0951599
rno-mir-124a-1	0.0999048	0.00600382	0.0443349	0.106715
rno-mir-124a-3	0.0329455	0.084924
rno-mir-128a	0.0962245	0.00802362	0.0533898	0.104874
rno-mir-135b		0.0992927	0.0890442			0.0614208
rno-mir-143		0.0867704
rno-mir-145							0.0178853
rno-mir-148b	0.101894	0.00632295
rno-mir-150	0.0993496	0.0369139	0.0820102	0.0515041		0.0721648	0.0890391
rno-mir-16		0.0467817
rno-mir-17		0.0375645		0.0759168		0.0599026	0.0936647
rno-mir-199a	0.0923884	0.0624101	0.0897785	0.0781417		0.0619607	0.0754414
rno-mir-206		0.0909316
rno-mir-21		0.0120723	0.0764517
rno-mir-217	0.0921782	0.103979	0.101481	0.0858453	0.10313
rno-mir-218-1					0.100127	0.0838645
rno-mir-22		0.0751056
rno-mir-223		0.0744301		0.088973		0.0485533	0.0366547
rno-mir-28	0.0565288	0.0276838			0.140534
rno-mir-29b-1	0.0875796	0.000856453
rno-mir-29c		0.0702112		0.0474076
rno-mir-329	0.00810342	0.00939989	0.0541986	0.0764918	0.00664061	0.107338
rno-mir-331	0.066192	0.0764242			0.0614992
rno-mir-365							0.0860975
rno-mir-429		0.0257753		0.0628367
rno-mir-451		0.00463641	0.0410968				0.0467513
