# Supplementary material for: Identification and target prediction of miRNAs specifically expressed in rat neural tissue
Source: BMC Genomics. 2009 May 9;10:214. doi: 10.1186/1471-2164-10-214 (PMC2688525; doi:10.1186/1471-2164-10-214)
Supplement: Additional file 4 — List of p values of DRG enriched functions or pathways by random targets. The average p values were obtained by annotating the targets of randomly selected DRG non-specific miRNAs to the functions or pathways enriched by the targets of DRG specific miRNAs by hypergeometric test. P > 0.05 denotes that these functions or pathways were not enriched by chance. [file 1471-2164-10-214-S4.xls]

## Sheet: SupTable2
Enrichment type	Description	Average p value
GO function	cell migration	0.411847
	cytoskeleton organization and biogenesis	0.453031
	positive regulation of transcription from RNA polymerase II promoter	0.244569
	negative regulation of transcription	0.434706
KEGG pathway	Adipocytokine signaling pathway	0.296208
	Cytokine-cytokine receptor interaction	0.595168
	Amyotrophic lateral sclerosis (ALS)	0.408484
	Selenoamino acid metabolism	0.49306
	glycine,serine and threonine metabolism	0
